# Supplementary material for: Disease Module Identification Based on Representation Learning of Complex Networks Integrated From GWAS, eQTL Summaries, and Human Interactome
Source: Front Bioeng Biotechnol. 2020 May 6;8:418. doi: 10.3389/fbioe.2020.00418 (PMC7218106; doi:10.3389/fbioe.2020.00418)
Supplement: Supplementary file 1 [file Table_1.XLSX]

## Sheet: Sheet1
STable 1. Gene Set Enrichment Analysis of PD modules.
Module ID	# Module genes	# Module interactions	Module density	# PD eGene	PD eSNP	PD eGene	Module Gene	Enrichment P-value	Enrichment Oddsratio	Enrichment FDR	GSEA (C2,5 overlap) Enriched Terms for Module Genes	Module function inferred from GSEA Enrichment
36	39	49	0.0661269	20	17_43798308_G_A_b37,17_43744203_C_T_b37	RP11-798G7.8,MAPT-AS1,RP11-259G18.3,ARL17A,DND1P1,RP11-259G18.2,ARHGAP27,RP11-707O23.5,PLEKHM1,RP11-259G18.1,CRHR1,KANSL1-AS1,SPPL2C,LRRC37A4P,LRRC37A2,CTD-2020K17.3,LRRC37A,CRHR1-IT1,GFAP,FMNL1	RP11-798G7.8,UCN2,MAPT-AS1,RAMP3,RP11-259G18.3,ARL17A,DND1P1,RP11-259G18.2,RAMP2,CRH,ADM,RAMP1,IL10RB,CALCR,ARHGAP27,RP11-707O23.5,UCN,SLC31A2,PLEKHM1,RP11-259G18.1,VIP,VIPR1,IL10,CRHR1,KANSL1-AS1,SPPL2C,CRHBP,CALCRL,LRRC37A4P,LRRC37A2,CTD-2020K17.3,LRRC37A,CRHR1-IT1,GFAP,IL10RA,CRHR2,FMNL1	2.94337e-23	49.1459	1.50112e-21	REACTOME_CLASS_B_2_SECRETIN_FAMILY_RECEPTORS (FDR = 4.53 e-25) (top term) REACTOME_GPCR_LIGAND_BINDING (FDR = 1.65 e-15)	GPCR Ligand Binding
50	21	21	0.1	15	6_30108683_C_T_b37	GABBR1,XXbac-BPG252P9.9,RANP1,HCG4,TMEM183AP1,HLA-J,ABCF1,HCG20,HCG4P7,ZNRD1,VARS2,ZFP57,ZNRD1-AS1,HCG4B,HLA-F-AS1	ATF5,ZFP57,ZNRD1-AS1,HLA-F-AS1,HCG4,HLA-J,HCG4P7,VARS2,HCG4B,GABBR1,GABBR2,ZNF593,RANP1,TMEM183AP1,SACS,HCG20,ZNRD1,CD34,XXbac-BPG252P9.9,ABCF1	7.02377e-21	114.356	1.79106e-19
41	33	44	0.0833333	17	7_66009851_T_A_b37,1_155135036_G_A_b37,6_27738801_G_A_b37	RP1-97D16.1,GS1-124K5.9,RP1-265C24.5,ZKSCAN8,ZKSCAN3,ZNF192P1,RP11-350G8.5,CRCP,RP11-166O4.6,SSR2,ZSCAN31,ZNF204P,STAG3L4,PRSS16,AL022393.7,GS1-124K5.12,LINC00174	ZKSCAN8,SRPR,SSR2,PDCD6,RLBP1,RDH12,TIMM10,CRCP,PRSS16,RDH10,TIMM22,ZKSCAN3,RP11-350G8.5,RP11-166O4.6,ZSCAN31,ZNF204P,STAG3L4,AL022393.7,GS1-124K5.12,RP1-97D16.1,GS1-124K5.9,RP1-265C24.5,ZNF192P1,TIMM9,RDH16,RDH11,RDH13,RDH5,LINC00174,RDH14	5.61708e-20	48.9762	9.54904e-19	REACTOME_RA_BIOSYNTHESIS_PATHWAY (FDR = 2.48 e-11) (top term)	Retinoic Acid Biosynthesis
42	32	46	0.0927419	13	12_133063768_G_A_b37,1_205723572_C_T_b37,14_75373034_A_C_b37	PM20D1,RP13-895J2.7,COQ6,MLH3,EP400NL,NUCKS1,RAB29,LRCOL1,RP11-293M10.6,P2RX2,SLC45A3,ZNF605,AREL1	PM20D1,P2RX1,PIGL,ALG5,AREL1,PIGC,DPM1,EP400NL,DPM3,TMEM259,MSH4,P2RX2,SLC45A3,DPAGT1,PIGA,PIGP,COQ6,NUCKS1,RAB29,PIGQ,LRCOL1,STK19,DPM2,RP11-293M10.6,PIGH,RP13-895J2.7,MLH3,ARSE,ZNF605	7.46821e-14	30.9933	9.52197e-13	GO_GPI_ANCHOR_BIOSYNTHETIC_PROCESS (FDR = 3.15 e-18) (top term) GO_MEMBRANE_LIPID_BIOSYNTHETIC_PROCESS (FDR = 7.82 e-15) GO_NUCLEAR_OUTER_MEMBRANE_ENDOPLASMIC_RETICULUM_MEMBRANE_NETWORK (FDR = 2.17 e-9)	GPI-anchor Biosynthesis, ER/Golgi trafficking, Membrane Lipid Biosysthesis
12	126	121	0.0153651	19	8_11712443_A_C_b37,11_10558777_A_G_b37,9_34046391_C_T_b37	TDH,FAM66A,UBE2R2,RP11-481A20.10,RP11-481A20.11,RP11-177H2.2,ARID3C,UBAP2,AMPD3,MRVI1-AS1,TRBV20OR9-2,RP11-297N6.4,GALT,PTENP1,RP11-195F19.9,RP11-537H15.3,PRSS3,CTSB,CTR9	LBP,CD14,HBE1,CSTB,CD22,CCL19,GALK2,SLIT3,CCL28,JCHAIN,APOA1BP,SPINK5,KLK4,SCAF1,CTSH,MT3,HPR,VPREB3,HP,C2,C1QC,CFB,FAM66A,CCR10,RP11-481A20.10,CDCP1,RP11-177H2.2,BGLAP,FCN2,VSIG4,C9orf24,ARID3C,CCR7,GPT,C1R,C3,LRP2BP,MT1G,SLC37A1,CST7,AMFR,ATP6AP1,DERL3,IGFBP4,ORM1,SETX,TLN2,PTENP1,CTSC,ZC3H12A,CLCA2,MOCOS,PRSS1,GALE,CCR9,TDH,ABR,CECR5,CR1,CCL27,APOL1,TF,CFH,GALK1,DEFA5,IGF1,PIP5K1C,C3AR1,CTSD,M…	5.44887e-11	8.18606	5.55784e-10	GO_IMMUNE_EFFECTOR_PROCESS (FDR = 7.7 e-27) (top term) GO_RECEPTOR_MEDIATED_ENDOCYTOSIS (FDR = 1.09 e-10)	Endocytosis, Immune Response
20	80	197	0.0623418	13	rs112485576	HLA-DQA2,HLA-DRB1,HLA-DQB2,HLA-DRB6,C6orf25,HLA-DQB1,HCG23,KIFC1,HLA-DOB,HLA-DQB1-AS1,ABHD16A,MSH5,SLC39A7	SLC3A1,ICAM3,ITGA9,ITGB2,VCAM1,CD151,FIGF,HLA-DQB1,CD47,HBEGF,HLA-DQB1-AS1,SLC39A7,CYR61,ADAM12,CLEC4M,CD81,HLA-DRA,ITGA5,ITGA2,ANKS1B,C6orf25,FLT4,FAM57A,SLC7A10,MSH5,HCG23,ESM1,FCER2,HLA-DMB,CD82,CD46,HLA-DOA,COL18A1,MSN,ITGA7,BAAT,CD74,VEGFC,RDX,ITGB1,SLC7A8,CD209,CTSF,CD63,ICAM2,PTGFRN,ITGAM,HLA-DQB2,ITGA6,LRRK2,KIFC1,HLA-DOB,HLA-DQA2,ITGB3,HLA-DMA,STK10,SLC7A5,HLA-DRB1,HLA-DRB6,CD9,SLC7A11,A…	2.56913e-08	8.74951	2.18376e-07	REACTOME_INTEGRIN_CELL_SURFACE_INTERACTIONS (FDR = 1.12 e-34) (top term) KEGG_CELL_ADHESION_MOLECULES_CAMS (FDR = 1.36 e-32) PID_INTEGRIN_CS_PATHWAY (FDR = 2.46 e-28) GO_MHC_PROTEIN_COMPLEX (FDR = 3.77 e-21) GO_ANTIGEN_PROCESSING_AND_PRESENTATION (FDR = 7.47 e-18)	Immune Response, Integrin Cell Surface Interactions
37	38	51	0.0725462	9	16_30977799_G_A_b37	PRSS36,RP11-388M20.1,CCDC189,KAT8,ZNF646,HSD3B7,PHKG2,ZNF764,RP11-196G11.2	KCNV2,PYGM,ZNF646,PYGB,ALG10,GBE1,KCNB2,NHLRC1,KCNC2,CCDC189,KAT8,RP11-388M20.1,GYG2,TRIM7,KCNS3,KCNV1,ZNF764,RP11-196G11.2,KCNG3,PRSS36,PHKG1,KCNF1,GYG1,PHKG2,KCNB1,KCNG2,KCNH5,PHKA1,GYS1,PYGL,KCNG4,AGL,KCNH1,GYS2,KCNG1,HSD3B7,KCNC1	1.2832e-07	13.8097	9.34905e-07	REACTOME_GLYCOGEN_METABOLISM (FDR = 8.1 e-30) (top term) REACTOME_POTASSIUM_CHANNELS (FDR = 2.14 e-24) GO_ENERGY_RESERVE_METABOLIC_PROCESS (FDR = 4.86 e-23)	Potassium Channels, Glycogen Metabolism
47	28	27	0.0714286	7	17_7355621_A_C_b37	CHRNB1,KIAA0753,SNORD10,SLC16A13,CNTROB,SLC35G6,SOX15	KIAA0753,SNORD10,TRIM32,AKIRIN2,KLHL2,CCDC102B,ISCU,KCNRG,CNTROB,SOX15,TRIM13,CHRNB1,ZNF114,SLC16A13,NXT2,SLC35G6,KCTD9,CCNK,SYCE1,BCAM,PNKD,DGCR6L,CLIP4,CCDC43,TRIM54,SPG21,RAPSN	2.26608e-06	14.7206	1.44462e-05
44	30	28	0.0643678	7	3_151108965_T_A_b37,5_102365794_G_C_b37,4_77198054_C_T_b37,4_77110365_C_G_b37	GIN1,EIF3KP1,FAM47E,SDAD1,CCDC158,SELT,SUCNR1	SP8,GRHL3,GRHL2,CYB5R3,HBA1,HBD,ZNF519,SELT,HBB,ZNF273,GIN1,EIF3KP1,PEX26,RFESD,FAM47E,HBA2,HBQ1,SUCNR1,HEYL,GRHL1,PEX1,PEX6,HBZ,SDAD1,CCDC158,HBG2	3.74777e-06	13.438	2.12373e-05	GO_HEMOGLOBIN_COMPLEX (FDR = 1.1 e-19) (top term)	Hemoglobin complex
10	135	658	0.0727474	13	16_28944396_C_G_b37	SULT1A1,NPIPB6,SULT1A2,NUPR1,NPIPB9,RP11-1348G14.6,ATP2A1-AS1,SMG1P6,BOLA2,RP11-1348G14.4,CDIPT-AS1,NPIPB7,EIF3CL	SRM,GSG1L,TEKT4,ATP6V0E1,ALDH7A1,SMS,EIF3CL,DPYSL3,ARG1,SULT1A2,UAP1L1,ALDH1A2,NPIPB6,TXNDC11,LDHA,ALDH18A1,PFKM,ALDH6A1,DPYS,ADH1C,CNDP2,ATP6V0A4,AOC2,DPYSL5,OTC,ALDOA,DPYSL2,RP11-1348G14.6,ALDH2,ADHFE1,AKR7A2,AADAT,PGM3,SULT1B1,SMG1P6,ATP6V1G2,UEVLD,SULT1A1,CNDP1,SULT2B1,LXN,DPYD,CTH,SAT2,ASMT,OAT,ALDH5A1,GAD1,HAAO,ALDH1A1,AMD1,CPS1,HIBADH,ALDH3A1,ARG2,MPST,ZADH2,GLO1,CSMD1,FAM45A,SDF2L1,CDIPT-…	1.17703e-05	4.78012	6.00287e-05	GO_SMALL_MOLECULE_METABOLIC_PROCESS (FDR = 8.56 e-71) (top term) GO_OXIDOREDUCTASE_ACTIVITY (FDR = 5.77 e-44) GO_CELLULAR_AMINO_ACID_METABOLIC_PROCESS (FDR = 2.64 e-29)	Oxidoreductase Activity
34	42	36	0.0418118	7	3_182760073_T_G_b37,8_16697593_G_T_b37,13_97865021_T_C_b37,14_55348869_C_T_b37,6_133210361_T_C_b37	OXGR1,SNORA63,MCCC1-AS1,ATG14,RP11-704J17.5,LAMP3,RP11-806O11.1	UPK1A,UTS2B,HS3ST3B1,UTS2R,CBLN2,CBLN3,HS3ST5,HS3ST3A1,YIPF5,OXGR1,RLN1,S100A16,HS3ST4,CBLN1,UPRT,RP11-806O11.1,LAMP3,ERGIC1,HS3ST1,RXFP1,PIGO,UPK2,HS3ST2,S100A14,PIGG,SNORA63,MCCC1-AS1,RLN2,ERGIC3,TAS1R3,CBLN4,YIF1A,PIGF,ATG14,TAS1R1,PYROXD1,RP11-704J17.5	3.93565e-05	8.82075	0.000182471	GO_HEPARAN_SULFATE_GLUCOSAMINE_3_SULFOLFOTRANSFERASE_1_ACTIVITY (FDR = 4.17 e-14) (top term) KEGG_GLYCOSAMINOGLYCAN_BIOSYNTHESIS_HE_HEPARAN_SULFATE (FDR = 7.01 e-8)	Glycosaminoglycans Biosyntehsis
2	493	1280	0.0105543	1	3_48748989_G_T_b37	CCDC36	TYMSOS,ALG13,CEP68,KATNAL1,LPXN,SPG7,CDR2,DCTN4,TMEM70,ALS2CR11,JMJD6,PRPH,SDSL,KRT6A,ZNF559,KNTC1,SPATA2,POLL,C12orf50,ZNF417,MPHOSPH10,THEG,BEGAIN,PNMA5,KHDRBS3,CRADD,DCAF8,KRT81,ZNF100,CSRP2,NRBP2,ZNF599,TACC3,SNAI2,MPPE1,PDZD4,ZNF124,ISG20,ZNF641,JOSD1,LZTS2,GMCL1,CCDC112,MAD2L2,FAM161A,IPP,WDFY3,SKA1,NHLRC2,KHDRBS2,MAD1L1,TAPBPL,HM13,TCF19,KRT31,TRAPPC6A,NMUR1,ZNF16,MBIP,TMEM231,ANKRD44,C12o…	0.000261771	0.0837036	0.00111253	GO_DNA_BINDING_TRANSCRIPTION_FACTOR_ACTIVITY (FDR = 2.02 e-25) (top term)	DNA/RNA Process
45	29	41	0.100985	5	8_22525980_T_C_b37	C8orf58,PDLIM2,BIN3,GFRA2,CTD-3247F14.2	KLRC2,C8orf58,NRTN,CLEC5A,SPOP,KLRC4,BIN3,PDLIM2,TYROBP,RAET1E,RAET1G,RET,KLRK1,KLRC3,HCST,CD300E,GFRA2,CTD-3247F14.2,ULBP2,GDNF,GFRA1,TREM1,MICB,KLRD1,ULBP1,SIRPB1,ULBP3,TREM2	0.000442506	9.12209	0.00173599	KEGG_NATURAL_KILLER_CELL_MEDIATED_CYTOTOXICITY (FDR = 7.44 e-19) (top term) GO_NATURAL_KILLER_CELL_MEDIATED_IMMUNIUNITY (FDR = 1.33 e-15)	Immune Response, Natural Killer Cell Mediated Immunity
35	42	98	0.113821	5	17_40741013_T_C_b37	FAM134C,MLX,NAGLU,RP11-194N12.2,NT5C3B	GM2A,FAM134C,MAN2C1,GALC,ETV4,LAMP2,IDUA,GBA,MGAM,GNS,CTSA,NT5C3B,GLB1,CPVL,GUSB,HEXA,GANC,NEU4,IDS,MLXIP,SMPD1,MAN2B1,HEXB,GALNS,ARSB,NEU1,MLX,CES1,NAGLU,NACAP1,MANBA,GPLD1,CTNNBIP1,ASAH1,GLA,SGSH,RP11-194N12.2,ARSA,NOA1,GAA,GAL3ST1	0.00249352	5.9098	0.00908352	GO_LYSOSOMAL_LUMEN (FDR = 1.2 e-52) (top term) KEGG_LYSOSOME (FDR = 4.66 e-47) (second top term) REACTOME_SPHINGOLIPID_METABOLISM (FDR = 1.1 e-27 )	Lysosome, Sphingolipic Metabolism
46	29	37	0.091133	4	2_96000943_A_T_b37	STARD7,RP11-440D17.4,KCNIP3,PROM2	WIF1,ROR2,DKK1,WNT7A,SFRP1,PORCN,WNT7B,KREMEN1,WNT5A,FZD8,GPC3,WNT6,FZD5,LRP5,WNT1,FZD9,LRP6,PROM2,FZD6,KCNIP3,SFRP2,DKK2,WNT2,STARD7,RP11-440D17.4,RYK,WNT4,ROR1	0.00395532	6.97639	0.0134481	PID_WNT_SIGNALING_PATHWAY (FDR = 6.65 e-42) (top term) GO_MIDBRAIN_DOPAMINERGIC_NEURON_DIFFERENTIATION (FDR = 2.94 e-19)	WNT Signaling Pathway, Dopaminergic Neuron Differentiation
33	46	48	0.0463768	4	10_104015279_A_G_b37,12_46419086_C_T_b37,14_88464264_G_T_b37,6_72487762_C_T_b37	KCNK10,RP11-96H19.1,RP11-154D6.1,RPARP-AS1	ARTN,CHST14,MARCO,CD180,RP11-96H19.1,THTPA,B4GALT7,TRMT61A,CSGALNACT1,AMIGO2,DYNC2LI1,DYNC2H1,B3GAT1,SCGB3A1,SCUBE1,RPARP-AS1,AMIGO1,PIGX,CHPF,KCNK10,TPK1,POMT2,SCUBE3,B3GALT6,B3GAT2,RP11-154D6.1,MYBPC2,CHSY1,TRMT6,MYBPH,CHST7,POMT1,PIGM,GFRA3,TMEM39B,CHST11,SCUBE2,CHST12,CHST3,LY86,NAGS,CHST13	0.0201436	4.14598	0.0642077	KEGG_GLYCOSAMINOGLYCAN_BIOSYNTHESIS_CH_CHONDROITIN_SULFATE (FDR = 1.64 e-30) (top term)	Glycosaminoglycans Biosyntehsis
7	176	667	0.0433117	8	1_154898185_G_C_b37,rs112485576	PBXIP1,RNF5,DCST2,RP11-422P24.10,UBAP2L,JTB,CREB3L4,DCST1	UBE2L6,RNF14,DNM1L,RNF170,TRIM6,CNOT4,TRIM26,RNF38,UBE2Q2,RNF10,ZNF765,MUL1,RNF133,ZNF26,RSPRY1,TIA1,RNF122,CHFR,UBE2H,RNF220,UBTD1,ARRDC1,MKRN3,RNF185,ZNFX1,RMND5B,UBE4A,MID1,FBXO4,TRIM35,UBE2U,MFN2,INSIG2,MARCH5,UBE2E3,MID1IP1,RNF6,CBWD3,RNF157,DYRK4,UBE2D3,RNF182,RNF125,RFFL,UBE2L3,CCNE1,ZNRF2,UBE2V2,TRIM55,UBE2D1,TRAF7,RFWD3,UBE2W,PBXIP1,UBA1,RPSAP15,RNF19A,UBE2V1,NDUFAF4,EI24,FIS1,RP11-422P2…	0.0645819	2.08254	0.193746	GO_UBIQUITIN_LIKE_PROTEIN_TRANSFERASE_ACTIVITY (FDR = 2.23 e-160) (top term) REACTOME_ANTIGEN_PROCESSING_UBIQUITINATION_PROTEASOME_DEGRADATION (FDR = 5 e-69)	Ubiquitin-Proteasome Degradation
15	102	540	0.104834	5	3_48748989_G_T_b37	P4HTM,NICN1,GPX1,BSN-AS2,CCDC71	SRXN1,MS4A7,PDK1,SESN2,SDHB,SDHC,ALAS1,NICN1,PDHB,ACAD9,ACOX1,ACAT2,PDK4,HADH,GPX2,PRDM2,ECHDC2,SBF1,SCP2,SESN1,OXCT1,CBWD2,BDH1,C2orf42,ACAA2,MUT,ACADSB,GPX3,USP16,HADHA,SOD2,HMGCS2,GPX1,IVD,MMAA,PDHX,GSR,SUCLG1,BCKDHB,P4HTM,KIAA0391,PRDX1,GCAT,DBT,OXCT2,AMACR,HSD17B10,DLAT,MPDU1,CAT,DLST,MCCC1,PDPK1,FH,ACAD10,MTMR2,ACAA1,CCDC86,PDK2,EHHADH,PDK3,PDHA1,HADHB,ACSM1,HMGCL,BCAT2,ACADM,HMGCLL1,PRDX3,…	0.0826522	2.24153	0.234181	GO_ORGANIC_ACID_METABOLIC_PROCESS (FDR = 9.84 e-67) (top term) GO_MITOCHONDRIAL_MATRIX (FDR = 1.49 e-66) GO_OXIDATION_REDUCTION_PROCESS (FDR = 1.86 e-65)	Mitochondrial process
49	24	90	0.326087	2	4_925376_C_T_b37	ATP5I,RN7SL358P	ITIH2,DPP3,ATP5F1,ATP5J,ATP5B,ATP5E,SPINT2,ATP5J2,ATP5H,ATP5D,CA12,SGSM2,ATP5G1,ATPAF1,ATP5C1,ATP5L,ZFPL1,ATPIF1,SUMO4,ITIH3,ATP5I,RN7SL358P,ATP5O	0.102436	3.93274	0.27496	REACTOME_FORMATION_OF_ATP_BY_CHEMIOSMOSMOTIC_COUPLING (FDR = 9.66 e-33) (top term) GO_INNER_MITOCHONDRIAL_MEMBRANE_ORGANIANIZATION (FDR = 2.87 e-27) GO_MITOCHONDRIAL_TRANSPORT (FDR = 1.48 e-20) KEGG_PARKINSONS_DISEASE (FDR = 6.99 e-15)	Mitochondrial process, Parkinsons Disease
39	35	70	0.117647	2	4_90626111_G_A_b37,rs5019538	SNCA-AS1,FAM13A	JUND,C14orf80,ZC3H14,IFI35,FAM13A,DBP,ATF4,JUNB,JDP2,TEF,SNCA-AS1,SERTAD1,FOSL2,EMX1,SNAPC1,SNAPC5,ETS1,ATF2,SNAPC3,MEF2C,NUDT10,CEBPG,HLF,SRFBP1,LDOC1L,DDIT3,SNAPC4,PRDM4,PRAP1,BATF,SNAPC2,FOSL1,ETS2	0.188573	2.61912	0.478973	GO_DNA_BINDING_TRANSCRIPTION_FACTOR_ACTIVITY (FDR = 3.32 e-18) (top term) GO_SNRNA_TRANSCRIPTION (FDR = 3.91 e-6)	DNA/RNA Process
6	180	6809	0.422657	1	19_2341047_C_T_b37	LSM7	DHX16,TXNL4A,NUDT21,HNRNPR,AQR,NOC3L,ZCRB1,RBM25,PRPH2,LSM3,THOC6,CDC5L,TACC1,SNRPD3,TCERG1,GPATCH1,DHX15,RBMX,ZMAT5,KLF13,ISY1,SAP30BP,PQBP1,RBM15,N4BP2L2,BUD31,DHX8,CCDC174,SPEN,LSM2,PPIE,FRG1,PRKRIP1,CDC40,TBCCD1,SMNDC1,KIAA1429,PAXBP1,RBM17,MAGOH,BCAS2,HNRNPA1,DGCR14,RNPS1,DDX46,RBM39,EIF4A3,PPM1G,SKIV2L2,CIRBP,SNW1,SF3B5,RBM3,MFAP1,PUF60,LSM4,PDCD7,KATNBL1,SNRPA1,PRPF6,THOC2,SF3B2,LST1,SNRPD…	0.197224	0.237147	0.478973	GO_RNA_SPLICING (FDR = 5.13 e-212) (top term) GO_RNA_BINDING (FDR = 3.87 e-111)	DNA/RNA Process
51	20	33	0.173684	1	7_23300049_A_C_b37	IL6	SMO,DHH,GLI1,GLI3,STK36,ZIC2,ARMC6,HHIP,PTHLH,IHH,TWIST1,SHH,PAX8,ZIC1,PTCH1,GLI2,IL6,PTCH2,SUFU,RNF180	0.36884	2.26827	0.827212	KEGG_HEDGEHOG_SIGNALING_PATHWAY (FDR = 4.01 e-29)	Hedeghog Signaling Pathway
9	140	335	0.0344296	1	4_17968811_T_A_b37	NCAPG	HIGD1A,AHSA1,COPG2,NCAPH2,WDR7,MTX2,SBDS,NCAPG,MDN1,DNAJC11,COPB2,TMCO1,TUSC3,DNAAF5,ARMT1,NCAPD2,KDELR2,TMBIM4,TTBK1,ARCN1,KDELR1,GOLGA4,RAB3GAP1,SEC63,FAM96B,ARL1,FASTKD2,METAP1,DAD1,NCAPH,ARF4,OGFR,XPO4,SFXN4,CHCHD3,LRRC47,HEATR1,STT3A,SMIM11A,USP19,PSPH,RAB3GAP2,SMC4,SEC61A1,AIFM1,NCAPD3,RPN2,ATP1B3,CAPG,DOLPP1,GBF1,GOLGA1,DCXR,ATP6V1H,MYO1C,BRF2,NEK6,CLPX,BABAM1,XPOT,PTP4A3,MMS19,ILK,HEATR3,…	0.381948	0.306556	0.827212	REACTOME_INTRA_GOLGI_AND_RETROGRADE_GO_GOLGI_TO_ER_TRAFFIC (FDR = 2.09 e-20) (top term) GO_MITOCHONDRIAL_PART (FDR = 1.91 e-13)	Mitochondrial process, ER/Golgi Trafficing
29	59	424	0.247808	2	5_60137959_A_G_b37	PDE4D,C5orf64	PDE10A,AIP,ADCY10,PDE4C,PDE6H,ADCY2,ADCY3,ADCY9,NPR3,TTC1,ADCY6,C5orf64,ADCY5,PDE6C,PDE8A,PDE4D,ARL16,SRI,PDE6B,NPR1,GUCY1B3,PDE8B,PRKAR1A,ADCY4,NPPA,ADCY1,PDE1C,PDE6D,PDE4B,PDE6G,GUCA1A,GNAS,PHYHIPL,PDE11A,PDE7A,GUCA1B,GUCY1A3,NPPC,ADCY7,ARFGEF1,PDE9A,GUCY2C,GUCY1A2,NUCB1,GUCY2D,PDE3B,PDE4A,FKBP2,PDE1B,PDE1A,PRR13,ADCY8,PDE3A,PDE5A,PDE7B,PDE2A,ARFGEF2,NPR2	0.389276	1.51291	0.827212	KEGG_PURINE_METABOLISM (FDR = 2.16 e-79) (top term)	Purine Metabolism
8	176	482	0.0312987	2	3_122196892_C_T_b37,3_48748989_G_T_b37	CCDC58,APEH	PAICS,TARSL2,DNPH1,EIF1B,SCAP,SDCCAG8,SEP15,PRKCSH,EIF2S3,EFHD1,PIP5K1B,PITPNB,PUS7,DRG1,TMEM263,PSAT1,ZC3H15,TMEM62,LRRC40,ATIC,ACLY,TSFM,UCHL1,SRP9,TNIK,ASXL2,GLRX5,DDT,GART,ADSL,UQCC2,TAGLN2,ADSS,MCTS1,CKMT1A,TMED9,ADSSL1,LAGE3,GSTM3,TIMP2,SARS,HLA-B,MAT2B,RHPN2,RHOC,OXR1,ESD,BPNT1,NLRC3,KIF2C,KCTD12,SNX3,MTPN,NUDCD2,KCTD5,HSDL2,HPRT1,RNASEH1,HIF3A,ETFB,PAPSS2,PCMT1,RANBP1,GH1,PPP1R16A,TIMM8B,…	0.444116	0.490141	0.839289	GO_ORGANONITROGEN_COMPOUND_BIOSYNTHETIETIC_PROCESS (FDR = 2.47 e-17) (top term) BLALOCK_ALZHEIMERS_DISEASE_DN (FDR = 2.63 e-14) GO_MITOCHONDRION (FDR = 8.43 e-10)	Mitochondrial Process
48	26	92	0.283077	1	3_48748989_G_T_b37	AMT	TYMS,PANK1,MTHFD1,PANK2,MTHFS,SHMT2,QRICH2,SARDH,GCSH,SHMT1,MTHFR,COASY,GLDC,PANK4,TSSC1,AMT,PANK3,MTHFD1L,DEGS1,MTHFD2,PPCS,FTCD,DMGDH,FPGS,PPCDC,DLD	0.450321	1.72291	0.839289	GO_COENZYME_METABOLIC_PROCESS (FDR = 8.65 e-30) GO_MITOCHONDRIAL_MATRIX (FDR = 7.99 e-16) GO_MITOCHONDRION (FDR = 1.27 e-13)	Mitochondrial process
17	92	183	0.0437172	3	4_170583157_G_A_b37,3_48748989_G_T_b37	WDR6,NCKIPSD,SH3RF1	BAIAP2,DOCK9,GMIP,RAC1,MYL9,RTKN,BNIP2,DLG5,GTPBP1,ELMOD2,CDC42EP1,ARHGDIA,CDC42BPA,NCF2,FBXO42,DOCK2,NOXA1,WDR6,MFGE8,NCF1,ARHGDIG,PAK6,UBQLNL,ARHGAP10,TNK2,RHOG,NCKIPSD,DEF6,TRIO,PLEKHG2,CDC42EP4,ARHGAP1,CDC42BPG,NOX1,OPHN1,DOCK1,NCF4,FGD1,PGGT1B,ARHGEF3,FILIP1,DIAPH2,MAP3K11,ARHGAP26,HPS4,CYBB,CDC42SE1,RHOB,ELMO2,ARHGEF19,FNBP1,BNIPL,DNM3,MAP3K9,TRIP10,CLCN4,ARHGAP8,PKN3,DOCK10,NGEF,FNBP1L,HN1…	0.467815	1.45494	0.839289	REACTOME_SIGNALING_BY_RHO_GTPASES (FDR = 3.46 e-56) (top term) GO_REGULATION_OF_RAS_PROTEIN_SIGNAL_TRANSDUCTION (FDR = 2.01 e-13) GO_NADPH_OXIDASE_COMPLEX (FDR = 8.46 e-13)	Rho GTPase Regulation, Ras Protein Regualtion, Mitochondiral process
16	100	177	0.0357576	3	16_28944396_C_G_b37,17_40741013_T_C_b37,17_42434630_A_G_b37	CLN3,TUBG2,UBTF	MYC,UBR1,POLR3F,CCDC59,INTS6,POLR3C,SLC35F6,RANGAP1,BRF1,TUBG2,ASS1,SIRT7,GTF3C3,CSE1L,GID8,USP32,CLN3,PPT1,URI1,KIF1BP,TELO2,INTS12,TUBGCP6,ZNF121,GTF3C5,GTF3A,INTS3,HMP19,UBTF,RNGTT,SERPINH1,ZBTB17,UST,UBR2,IQGAP3,SUB1,MKLN1,DCLK1,PIH1D1,PFDN4,INTS10,SHFM1,TRMT1L,INTS8,INTS9,P4HA1,INTS4,LENG8,RASGRF2,IPO13,WDR92,CKAP4,PABPC4,RPAP3,IPO7,DNAJB6,PPOX,IL17RB,PELO,ILVBL,PFDN5,INTS7,CPSF3L,GTF3C2,MIN…	0.497158	1.33394	0.839289	GO_NCRNA_TRANSCRIPTION (FDR = 5.4 e-28) (top term) GO_RRNA_TRANSCRIPTION (FDR = 1.85 e-11)	RNA Trascription
5	232	9443	0.352403	3	8_11712443_A_C_b37,16_28944396_C_G_b37,17_7355621_A_C_b37	PINX1,TUFM,FXR2	RPL30,DLX4,HES4,EEF2,RPL37,RPS29,TEX10,EPRS,RPS13,RPLP1,PWP1,LYAR,PTCD3,H1FX,RPL22,ILF2,ACADVL,RPL6,KRR1,EEF1A1,NAP1L1,HNRNPL,STOML2,NSFL1C,RBMXL1,SLC25A6,RPS18,NPM1,SUCO,FLG2,ZBP1,RPN1,RPS16,RPS25,RBM10,HNRNPC,FAU,LAS1L,RPL39,RPS4X,RPL38,SRP14,GNL3,KCTD4,RPS20,STAU1,WDR77,ATP13A4,SYNE1,RPS9,RPS15A,SYNCRIP,RPS11,KIAA0087,PABPC3,RPL41,HNRNPU,FXR2,RPL10A,RPS14,RPLP2,DHRS7,RPS5,RPS28,NOLC1,KRT78,WDR…	0.49863	0.557972	0.839289	KEGG_RIBOSOME (FDR = 9.05 e-160) (top term) REACTOME_SRP_DEPENDENT_COTRANSLATIONALNAL_PROTEIN_TARGETING_TO_MEMBRANE (FDR = 3.39 e-155)	Ribosome
14	103	309	0.0588235	3	7_66009851_T_A_b37,4_77147969_A_G_b37	RABGEF1,ART3,SCARB2	SUMF1,NAGPA,AP3M1,AQP4,COL23A1,EPN2,RALBP1,ARF5,PICALM,M6PR,ART3,REPS1,AP1AR,NECAP2,JPH4,NUMB,HPS6,AP2M1,ZBTB7C,AP2A2,HIP1R,DCX,CLTCL1,BLOC1S3,DTNBP1,AP1S3,IGF2R,EHD2,AP3S2,AP1S2,CACNG3,ARFIP2,REPS2,EPS15L1,AP3B1,RABEP2,HPS3,RAB33B,LRP3,MEA1,GGA1,AP3M2,STON2,AP1S1,SORCS1,OBFC1,AP1G1,ARF1,SCARB2,MON2,AP2A1,ARFIP1,LDLRAP1,PACS1,AP4E1,EPN1,AFTPH,SYNJ2BP,HIP1,AP3S1,CCDC91,AP4S1,DHX58,GGA2,AP1B1,BACE2…	0.508836	1.29355	0.839289	GO_COATED_MEMBRANE (FDR = 1.03 e-65) (top term) REACTOME_TRANS_GOLGI_NETWORK_VESICLE_BE_BUDDING (FDR = 1.05 e-53) KEGG_LYSOSOME (2.27 e-48)	ER/Golgi Trafficking, Lysosome
43	31	64	0.137634	1	17_59917366_C_T_b37	METTL2A	METTL2A,APH1A,FBLIM1,NCSTN,FLNA,FURIN,METTL2B,APH1B,ICAM5,PSEN2,PSEN1,FLNB,TSHZ2,PSENEN,BSG,CUTA,APBB1,SLC16A3,MTCH1,DNER,TSHZ1,BRI3,LIN37,TMED2,SLC16A4,UMPS,BACE1,PLXDC2,YME1L1,TMED10	0.510156	1.43509	0.839289	GO_NOTCH_RECEPTOR_PROCESSING (FDR = 1.65 e-16) (top term) GO_GAMMA_SECRETASE_COMPLEX (FDR = 1.09 e-15) GO_AMYLOID_PRECURSOR_PROTEIN_CATABOLIC_PROCESS (FDR = 2.82 e-10) GO_AMYLOID_BETA_FORMATION (FDR = 1.26 e-8) KEGG_ALZHEIMERS_DISEASE (FDR = 2.1 e-8) GO_PRESYNAPTIC_MEMBRANE (FDR = 9.4 e-7)	Notch Receptor Process, Amyloid Beta Formation, Alzheimers Disease
40	34	35	0.0623886	1	17_76425480_A_T_b37	USP36	LPP,YTHDF1,RPL3L,DHX33,USP10,KRI1,PTP4A1,MPND,TMEM104,FAM101A,FDFT1,C1orf168,ATXN2L,NUP188,WDR3,USP30,TMEM43,NUDCD1,ATRAID,G3BP2,TMEM176A,LIN28B,G3BP1,DHX40,WDR36,IFRD2,FBXO44,CLPB,USP36,PWP2,BORCS6,SHPRH,DDX10	0.542895	1.30426	0.865239	GO_RNA_BINDING (FDR = 2.28 e-7) (top term)	DNA/RNA Process
38	38	100	0.142248	1	5_60137959_A_G_b37	ERCC8	COPS7B,COPS2,KLHL22,KLHL13,STRBP,GFER,RCBTB2,CARD11,KIAA0319,NUDCD3,KLHL9,FBXO17,COPS4,COPS8,TOR1AIP2,FBXO22,KLHL18,COPS6,DDB2,KLHL15,UCHL3,ATRN,COPS5,ERCC8,BTBD9,GPS1,ZMAT4,MYEOV2,FBXW9,VPRBP,COPS3,SLC2A1,TOR1A,LRRC14,COPS7A,TOR1B,FEM1B,KLHL24	0.583181	1.16282	0.90128	REACTOME_NEDDYLATION (FDR = 2.28 e-28) (top term) GO_DNA_REPAIR (FDR = 9.66 e-11)	DNA/RNA Process
21	75	234	0.0843243	2	3_48748989_G_T_b37,rs112485576	SKIV2L,USP4	LSM8,FOXRED1,B9D1,EXOSC2,DCP2,SMG5,CASC3,GTF2IRD1,MPP6,UPF3A,MTMR3,LRRC8D,SMG6,MPHOSPH6,KCTD3,GSPT2,FAHD1,CDK5RAP1,NTMT1,SMPD4,PAN3,N4BP1,XRN1,EXOSC9,PDP1,SPATA20,DCP1B,LSM1,IGHMBP2,TIPARP,SMG1,ETF1,MEPCE,HIATL1,URM1,SKIV2L,EXOSC7,FOXN3,EDC3,EXOSC3,PARN,FERMT3,EXOSC4,EXOSC6,EXOSC5,WDR1,IFITM2,USP4,ZFP36,UPF2,ZNF558,DPP7,EXOSC10,NOB1,EDC4,EXOSC8,MOCS2,UPF3B,KNSTRN,TERT,SMG7,LSM5,THUMPD3,DIS3,TTC37…	0.688671	1.17953	1	GO_NUCLEAR_TRANSCRIBED_MRNA_CATABOLIC_PROCESS (FDR = 5.17 e-58) (top term) KEGG_RNA_DEGRADATION (FDR = 3.8 e-50)	DNA/RNA Process
22	75	273	0.0983784	2	10_15557406_C_T_b37,13_49927732_T_C_b37	DCLRE1C,CAB39L	XRCC3,RAD50,TERF2IP,XRCC2,PMS1,TERF1,LIG4,BLM,CAB39L,NBN,CAPN5,FANCD2,ATM,MLH1,DCLRE1C,TOPBP1,ASTE1,E4F1,RAD51C,CXorf57,BARD1,CHEK2,BACH1,MDC1,RECQL5,EFHD2,LGALS4,ABCC3,EXO1,MSH2,MRE11A,SIRT6,TREX1,PRKDC,PPP1R10,CHEK1,USP34,CLSPN,TUT1,NHEJ1,TINF2,MSH3,XRCC4,RAD54L,PATZ1,POLN,FAN1,XPA,ZNF420,IL20RA,PMS2,ATR,MCPH1,RAD51,TERF2,BRIP1,TRMT2B,CACNA2D3,TP53BP1,RAPGEFL1,ERCC1,MSH6,USP28,BACH2,RAD51D,ACD,…	0.688671	1.17953	1	GO_DNA_METABOLIC_PROCESS (FDR = 2.17 e-69) (top term) GO_DNA_REPAIR (FDR = 3.01 e-69)	DNA/RNA Process
3	375	1601	0.0228307	7	16_30977799_G_A_b37,4_15737348_G_A_b37,16_28944396_C_G_b37,5_134199105_C_A_b37	FAM200B,CTF1,LAT,CD19,CD38,CTC-203F4.2,CAMLG	PTPRO,CLIC3,GAS6,CD38,STAT5B,IL2RG,GRB7,MYO1E,KIF26B,SEZ6,VGF,CD6,DYSF,YES1,TGFB1I1,SH2D1A,VAV3,IL7R,NEK3,GALNT2,IL11,ST5,NPHS1,SLC6A8,GRAP,NTRK1,PTPN12,CDKL2,SIGLEC7,ANKRD26,IRS4,IFNGR2,PXDN,BCAR1,CASQ1,PXN,GJA1,ANGPTL1,RHBDF1,SLCO2A1,SOCS1,GALNT4,CLEC4A,ERAS,FCGR2B,C21orf91,NTRK3,CAV2,PITRM1,NEDD9,VPS9D1,RUFY2,FOXH1,FGF1,TNS3,CD84,GRB10,LYN,AGK,FGFR1,IL2RB,FAM200B,LTK,FGFR3,PDGFRB,SOS1,LAT2,CLU…	0.72506	0.812647	1	TRANSMEMBRANE_RECEPTOR_PROTEIN_TYROSINE_KINASE_SIGNALING_PATHWAY (FDR = 5.35 e-111) (top term) GO_REGULATION_OF_IMMUNE_SYSTEM_PROCESS (FDR = 1.34 e-65) KEGG_JAK_STAT_SIGNALING_PATHWAY (FDR = 1.34 e-60)	Immune Response, JAK/STAT Signaling Pathway
13	106	321	0.0576819	1	4_77198054_C_T_b37	STBD1	STK4,MTMR12,ASNS,DYX1C1,ARFGAP1,ATG4A,PINK1,ATG16L1,LATS2,FREM1,PRKAG2,ADNP,SYNE2,PRKAG1,GAN,MAGED2,GABRG1,RASSF1,GNPAT,KBTBD6,TBC1D5,SCYL3,ANKFY1,STK3,SLX4IP,PI4K2A,PIK3C2A,OSBPL10,RASSF3,TBC1D2B,MAP1LC3A,CD7,NSMAF,NEK9,MAP1LC3C,KLHL5,MTM1,RASSF4,SAV1,MAZ,SPCS2,GABARAP,TBC1D15,GBAS,NIPSNAP1,ATG101,SAFB2,DDA1,FKBP4,KRT4,ULK1,FUNDC1,WDTC1,TEFM,LGALS1,EMILIN3,BPTF,SQSTM1,WARS,ATG3,ATG16L2,SLC25A46,…	0.735872	0.407133	1	GO_MACROAUTOPHAGY (FDR = 4.4 e-31) (top term) REACTOME_AUTOPHAGY (FDR = 1.35 e-27)	Autophagy
11	131	345	0.0405167	2	17_44866805_G_A_b37,rs112485576	SYNGAP1,WNT3	KIF13B,SHARPIN,EML1,DLG3,GRIK2,DLG2,CASK,SHANK3,NF1,LGI1,GRIN2D,KCNJ16,NLGN4X,INA,KCNA5,FZD7,SDC2,CALCA,SHANK2,CNTNAP3,FZD4,SDC4,KCNA2,TANC1,SHANK1,MDK,DLGAP3,RGS3,DLG1,MLF1,GRIK5,GRIN3B,GRID1,GRIN2A,ATP2B4,GLS2,GRID2,EPHB4,SDC1,GRIP2,PICK1,NLGN1,SYT13,LIN7B,STARD13,LIN7C,PDZD11,HTR2C,MAGI3,NXPH2,APBA1,KCNJ4,SPOCK2,GRIN3A,NRXN3,CADM1,BTBD3,CNTNAP4,NLGN3,PLXNB3,TSPAN12,SYNGAP1,NTNG1,TJAP1,KIF1B,MA…	0.771989	0.663957	1	GO_SYNAPSE_PART (FDR = 1.43 e-76) (top term) GO_POSTSYNAPSE (FDR = 5.3 e-67) REACTOME_PROTEIN_PROTEIN_INTERACTIONS_AT_SYNAPSES (FDR = 4.44 e-52)	Synaptic Function
4	254	358	0.0111419	6	7_23300049_A_C_b37	NUPL2,EEF1A1P6,AC005082.12,KLHL7-AS1,GPNMB,AC005082.1	BZRAP1,TMEM11,SEPHS2,YIPF3,ALG3,P4HA2,KLRG1,SELK,STARD3,CYSLTR1,EEF1A1P6,TMEM182,SFTPC,TMEM14A,TMEM222,SYNGR2,TNMD,PAQR5,SLC38A1,NAT8,TMEM79,LCN1,ICT1,MALL,SCARA3,C16orf58,MSR1,BNIP3,TMEM115,C3orf52,KCNS2,TMEM14B,SLC7A1,PTDSS1,EDA,TMEM74,ADIPOR2,VKORC1,GJB2,CDH13,CLEC7A,CREBZF,NAALADL2,PCYT2,TMEM140,KRTCAP2,DBI,PEX11G,TRAM1L1,PAM16,CCL4L1,NUP155,SLC35A4,SEC22C,CLCN7,MFSD7,JAGN1,SAR1B,AQP9,BNIP3L,…	0.830823	1.04132	1	GO_ENDOPLASMIC_RETICULUM (FDR = 2.32 e-36) (top term) GO_TRANSPORTER_ACTIVITY (FDR = 2.46 e-21) GO_PHOSPHOLIPID_BIOSYNTHETIC_PROCESS (FDR = 5.3 e-8) GO_GOLGI_APPARATUS (FDR = 5.3 e-8)	ER/Golgi Trafficking
27	60	97	0.0548023	1	21_38852361_G_A_b37	KCNJ6	CLIC6,P2RY1,PDZK1,CFTR,TJP3,KCNJ5,IL1RAPL1,KCNJ3,SLCO1A2,FARP2,DRD2,SSTR1,SLC9A3R1,SST,KCNJ6,DRD4,SLC34A3,SLC22A4,CLDN7,CLCN3,SLK,C6orf48,SLC23A2,SSTR4,SLC9A3,SLC4A8,PODXL,KCNJ2,KCNJ1,SQRDL,SLC9A3R2,SH3BGRL2,SLC9A6,ABCC2,CACNA1H,CORT,THEM6,XPNPEP3,TBC1D10A,SEC61A2,ATP2A3,SSTR2,SLC15A2,FAM120A,SLC26A3,SLC26A6,ATP6V1B1,GOLGA3,SLC22A5,SSTR5,PLEKHA6,KCNJ9,AKAP10,KCNMA1,EPCAM,GOPC,KCNMB1,AKAP5,SLC22A9	1	0.727716	1	GO_ION_TRANSPORT (FDR = 2.98 e-28) (top term) GO_POTASSIUM_ION_TRANSPORT (FDR = 4.4 e-11)	Potassium Channels
31	50	113	0.0922449	1	2_102396963_T_A_b37	IL1R2	TLR8,TICAM1,MYD88,IRAK1,IL1RAP,IL18,IL18RAP,TMED1,IRAK3,PELI2,TLR10,TLR7,IL1B,LRRFIP1,TLR5,FLII,FUT7,IL18BP,RFTN1,PELI3,IL1RL2,NOX4,RNF216,BTK,TLR3,SIGIRR,IL1R1,IRAK4,TRAIP,TICAM2,TLR4,CD48,PELI1,LRRFIP2,IL1RN,TLR6,IL18R1,TLR1,TRAM1,TLR9,IL1A,IRAK2,LY96,ZNF675,TLR2,TIRAP,KCMF1,IL1R2,IL1RL1	1	0.877055	1	GO_CYTOKINE_PRODUCTION (FDR = 1.15 e-44) (top term) GO_INFLAMMATORY_RESPONSE (FDR = 4.21 e-36) GO_REGULATION_OF_IMMUNE_RESPONSE (FDR = 1.95 e-29)	Immune Response, Cytokine Production
26	64	127	0.062996	1	10_15557406_C_T_b37	NMT2	IER3IP1,TMSB4X,ATP6V1A,DEAF1,FKBPL,RAI1,NMT2,A1BG,CKS2,PIN1,CDAN1,GADD45A,TK1,PLD3,SMC5,NRBP1,ZNF431,COL11A2,DACT1,ABHD4,CSAD,ANXA7,CRISP3,METTL23,FGF13,MPP1,NKIRAS2,UFD1L,SCN8A,GADD45G,CRIP2,RPS6KA6,CLEC3B,ZNF135,GADD45GIP1,DOCK7,ADAMTS10,FBN3,TMEM108,SDF4,WDR73,GADD45B,RCC1,CARHSP1,FAM20C,JMJD1C,NAP1L2,WDR60,KLHL23,ZXDC,DDAH2,CDKN1A,STYX,RAP1B,SEMA5B,SMC6,HSPBAP1,DMPK,TIAM2,PLXNA3,CPNE6,SP110,D…	1	0.681254	1	GO_REGULATION_OF_PHOSPHORUS_METABOLIC_PROCESS (FDR = 3.94 e-3) (top term)	Phosphorus Metabolic Process
23	70	128	0.0530021	1	1_154898185_G_C_b37	CLK2	ZNF397,TSR2,ZCCHC10,THAP1,ROBO3,CCDC57,STAC,FAM124A,PHKB,RWDD2B,STAC3,PPP1R16B,ZNF202,NAP1L3,ZNF24,TSPYL4,ZNF396,ZSCAN20,RSRP1,SDCBP2,CLK2,KIF21A,ZNF175,BAZ2B,C11orf57,BEND7,PGBD1,ZNF449,FAM13C,ZNF496,CCDC130,ZSCAN21,SRPK2,PRPF38A,ZNF490,GPATCH2L,CLK3,ZNF165,ZBTB43,ABT1,ZC4H2,OAS2,TRIM41,ZCCHC17,SAP30L,BYSL,NKAP,NTPCR,PRR3,RALYL,SLC25A38,SCAND1,HMBOX1,ZNF264,ZNF483,ZNF263,C1orf35,YTHDC1,CCDC136,C…	1	0.621663	1	GO_DNA_BINDING_TRANSCRIPTION_FACTOR_ACTIVITY (FDR = 2.58 e-11) (top term)	DNA/RNA Process
32	48	152	0.134752	1	16_52969426_G_A_b37	RBL2	CCND3,CABLES2,RBL2,PPP3CC,CDK4,TFDP2,CCND2,CDKN1B,PKIB,CABLES1,E2F1,CDK5,LIN9,RWDD1,MYBL2,E2F4,E2F5,MAX,AMPH,MEF2B,CDK6,C1orf61,MPHOSPH8,CABIN1,CDC25A,RBBP9,MYCN,NES,DRG2,SERTAD2,NOSIP,HOXB2,E2F3,CDK3,CDKN1C,TBC1D9B,CCNE2,IFI27,CREG1,CDK7,MNDA,CCND1,RBL1,NPDC1,DMTF1,RB1,CDK2,PPP1R1B	1	0.914549	1	REACTOME_MITOTIC_G1_G1_S_PHASES (FDR = 3.2 e-39) (top term) KEGG_CELL_CYCLE (FDR = 7.25 e-32)	Cell Cycle
19	89	316	0.0806946	2	17_43744203_C_T_b37,16_30977799_G_A_b37	NSF,STX4	GOSR2,STXBP6,SCAMP5,SYT3,FMO1,SCAMP1,NAPG,VAPB,CACNG1,CSNK1G3,SYT7,NAPA,SLC6A1,SASH3,SNAP29,NAPB,SYPL1,VAMP8,S100A13,SYT1,SNAP23,SNPH,STXBP1,STX18,STX17,STX16,BNIP1,STXBP3,SYT4,VAMP2,BET1,VAMP5,STX8,STX2,UNC13B,GOSR1,SYT9,VAMP1,TXLNG,SYT5,EHD3,USO1,CPLX1,OSBPL2,CPLX2,SYBU,HECTD3,DNAJC5,SLC9A7,STX4,VAMP3,SEC22B,OSBP,WDR91,SV2B,STX12,VTI1B,STX6,ZDHHC17,STXBP5,STX3,SNAP25,OSBPL11,EHBP1,SLC6A9,VTI1A,…	1	0.988412	1	GO_SNARE_BINDING (FDR = 4.02 e-99) (top term) GO_MEMBRANE_FUSION (FDR = 5.36 e-85) GO_SYNAPSE_PART (FDR = 8.41 e-54)	SNARE Binding, Synaptic Function
25	65	382	0.183654	1	12_133063768_G_A_b37	POLE	TOP2B,NEIL2,POLH,RFC3,PRIM2,KIAA0101,RPA2,HUS1B,WRN,XRCC1,DHX34,H2AFX,RAD9A,OGG1,POLE4,POLD3,POLE3,POLB,WRNIP1,HELB,NEIL1,RAD1,TOP2A,MUTYH,CCNB2,RFC2,HUS1,PNPO,RFC5,PCNA,LIG3,MRPL38,FEN1,POLD1,PARP3,KIN,LIG1,POLDIP2,RFC4,SETMAR,POLA1,CCNO,RPA3,PRIM1,STK40,TDP1,TOP1,RFC1,POLE2,CCNB1,CHTF18,RAD9B,CCNA2,APEX1,SEC23IP,ATAD5,UNG,RECQL,RPA1,POLD4,RAD17,POLA2,POLD2,POLE,PDXK	1	0.670547	1	KAUFFMANN_DNA_REPAIR_GENES (FDR = 9.03 e-82) (top term) GO_DNA_REPAIR (FDR = 1.66 e-62)	DNA/RNA Process
18	91	423	0.103297	2	3_161077630_A_G_b37	KPNA4,PPM1L	TNFRSF1B,COMMD10,COMMD6,COMMD9,SPAG9,BASP1,GLUD1,UACA,MAP3K14,MAP3K1,POLR1D,MYLK2,TANK,COMMD5,COMMD3,RELA,IQGAP2,PDCD11,PDCD2,COMMD7,POLR1E,HSPA1L,GLG1,AZI2,TUBB6,DNAJB12,RELB,PAPOLA,KPNA4,HEATR6,RASAL2,NFKBIE,MTIF2,UNC5CL,ERLEC1,PPM1L,HSPA6,DIO2,MAP3K3,FAM104A,OLR1,NFKBIB,NFKBIA,BCL7A,TBK1,COMMD1,SYNE3,SIRT5,TIMM50,COMMD2,TRPC4AP,FKBP5,PTMA,NFKBIZ,CYHR1,RIPK1,MLXIPL,NFKB2,COMMD4,CORO1C,MAP3K13,C…	1	0.966018	1	BIOCARTA_NFKB_PATHWAY (FDR = 6.38 e-23) (top term) BIOCARTA_MAPK_PATHWAY (FDR =1.15 e-17) REACTOME_INNATE_IMMUNE_SYSTEM (FDR = 3.05 e-16)	NF-Kb pathway, Immune response
30	59	468	0.273524	1	16_28944396_C_G_b37	EIF3C	USP38,FAM162A,MYL6,EIF3K,EIF3I,PPID,ZNF287,SRP19,HEBP2,GAPDH,ATP5A1,EIF3M,MAL2,C1orf123,HSP90AA1,EIF3C,GNB2L1,NANS,ENO1,EIF2AK1,AARS,TNPO1,TPD52,ANXA1,MARCH4,EEF1B2,EIF3B,CLEC4G,SLC16A9,HLA-DPB1,RAN,EIF3E,GZMA,FAAH,CDC37L1,SLC27A6,DHRS2,HLA-DPA1,HSPD1,CD4,FARSB,VDAC1,ANXA6,EIF3D,DNAH5,MYOC,TNPO2,PDCD4,KPNB1,CHORDC1,EIF4A2,HSP90AB1,ANXA2,VDAC3,LRPPRC,NUTF2,RANGRF,VDAC2,C9orf163	1	0.740332	1	GO_RNA_BINDING (FDR = 2.62 e-13) (top term)	DNA/RNA Process
28	60	518	0.292655	1	17_59917366_C_T_b37	MED13	MED6,MED14,NUCB2,RPAP2,RRAGD,CCNC,TMPO,NELFB,ZSCAN1,MED18,DCD,MED10,MED20,NIP7,MGST3,MED23,THRAP3,MED26,DDX31,USP47,MED25,SUPT5H,ABCF3,MED29,MED21,MED8,WIPI1,NOL8,MED27,DNALI1,CDK8,PPARGC1A,MED22,MED4,STAR,MED19,SREBF1,LAMTOR1,MED9,MED12,MED17,MED30,ELL2,BRD4,RRAGC,MED1,DHRS7B,RRAGB,MED13L,MED24,NELFA,AKAP8L,MED28,TMLHE,MED16,RRAGA,MED13,MED7,MED11,MED15	1	0.727716	1	GO_MEDIATOR_COMPLEX (FDR = 3.69 e-78) (top term) REACTOME_METABOLISM_OF_LIPIDS (FDR = 6.69 e-41)	Lipids Metabolism
24	69	1176	0.501279	1	16_30977799_G_A_b37	COX6A2	NDUFB11,COX7A2L,COX6C,NDUFA3,CYB5D1,COX6B1,UQCRC2,ARL8A,NDUFV1,NDUFA8,COX4I2,NDUFS1,NDUFB2,NDUFS4,COX7C,NDUFA2,NDUFC2,UQCRH,GOLGB1,COX7A2,FAM189B,UQCRB,COX6A2,NDUFA11,SUOX,UQCRQ,COX7B,COX4I1,ETFDH,NDUFB6,NDUFA13,NDUFB8,NDUFA6,NDUFA1,NDUFB1,COX8A,NDUFV2,COX6A1,PHYHIP,UQCRC1,PFN2,NDUFB7,NDUFS7,COX5A,NDUFA9,NDUFA4,NDUFS3,NDUFB4,NDUFB3,NDUFS6,NDUFB10,NDUFA5,NDUFV3,NDUFA12,NDUFB9,UQCRFS1,NDUFS2,NDUFA7…	1	0.630864	1	GO_ATP_SYNTHESIS_COUPLED_ELECTRON_TRANSPORT (FDR = 5.65 e-141) (top term) GO_RESPIRATORY_ELECTRON_TRANSPORT_CHAIN (FDR = 2.27 e-138) KEGG_PARKINSONS_DISEASE (FDR = 1.2 e-128) KEGG_ALZHEIMERS_DISEASE (FDR = 5.91 e-121) KEGG_HUNTINGTONS_DISEASE (FDR = 1.67 e-118) GO_MITOCHONDRIAL_MEMBRANE_PART (FDR = 1.73 e-111)	Parkinson Disease, Alzheimers Disease, Huntingtons Disease, Mitochondrial Process
1	719	1229	0.00476133	16	1_154898185_G_C_b37,18_48683589_T_G_b37,9_17727065_A_G_b37,17_42294337_A_C_b37,1_161469054_G_C_b37,17_76425480_A_T_b37,17_7355621_A_C_b37,17_42434630_A_G_b37	TNRC6C,ATF6,CTC-501O10.1,GRN,RP5-882C2.2,ARL4D,HIGD1B,TMEM106A,ASB16-AS1,RP11-527L4.2,MBD1,SH3GL2,HAX1,CTD-2020K17.1,RP11-1072C15.4,ARHGEF15	SERF1A,SLC2A4RG,ARID3A,BNC2,ANTXR1,EGR3,CCDC186,VPS51,NELL2,ASCC2,C9orf114,KIF3C,CCDC85A,ATP1A2,MICAL1,MTBP,CA11,STAT2,LAG3,UNC5C,NFYC,RPS6KB1,EIF2B1,C12orf65,C16orf70,MYRIP,ZNF773,RP11-1072C15.4,SSSCA1,ARHGEF10L,TSG101,FILIP1L,EIF4EBP1,NOL6,PKNOX2,ADIPOR1,SCN2A,MAPK8IP3,MAP9,C7orf43,GET4,RFXANK,TRIM28,C9orf40,TRIB3,GPR39,DYNLL1,ARL4D,EIF2AK2,UNC5A,WNT2B,MIS18BP1,UNC5B,EFEMP1,TMEM132A,ELP2,RRM2,L…	1	0.977191	1	GO_APOPTOTIC_PROCESS (FDR = 3.97 e-35) (top term) GO_NEUROGENESIS (FDR = 4.02 e-28) BLALOCK_ALZHEIMERS_DISEASE_UP (FDR = 5.95 e-24)	Apoptosis
