# Supplementary material for: Disease Module Identification Based on Representation Learning of Complex Networks Integrated From GWAS, eQTL Summaries, and Human Interactome
Source: Front Bioeng Biotechnol. 2020 May 6;8:418. doi: 10.3389/fbioe.2020.00418 (PMC7218106; doi:10.3389/fbioe.2020.00418)
Supplement: Supplementary file 2 [file Table_2.XLSX]

## Sheet: Sheet1
STable 2. Gene Set Enrichment Analysis of AD modules.
Module ID	# Module genes	# Module interactions	Module density	# AD eGene	AD eSNP	AD eGene	Module Gene	Enrichment P-value	Enrichment Oddsratio	Enrichment FDR	GSEA (C2,5 overlap) Enriched Terms for Module Genes	Module function inferred from GSEA Enrichment
1	88	234	0.0611285	6	6_32583357_A_T_b37	HLA-DOB,HLA-DQA2,HLA-DQB1,HLA-DRB1,HLA-DRB6,ABHD16A	HLA-DOB,HLA-DPA1,TSPAN4,ITGAX,ITGB3,HLA-DRA,ITGA9,CHRNE,SLC7A11,ADAM9,ITGA1,ITGAD,ICAM3,CD82,FCER2,COL6A3,CLEC4M,CD209,ESM1,SLC3A1,LRRK2,FAM57A,CHRND,CD81,CYR61,RDX,CTSF,SLC7A7,P2RY2,ANKS1B,MADCAM1,STK10,GRAMD1C,MATK,CD36,TGM2,HLA-DOA,SPN,ITGAV,ITGAM,HLA-DRB5,ITGA4,CD44,HLA-DMA,CD9,HLA-DPB1,FLT4,IGSF8,ERBB4,CD46,ITGA2B,ICAM1,HLA-DMB,SLC3A2,ITGB2,GULP1,HLA-DQB1,HLA-DRB6,FIGF,ITGB7,ITGA3,ITGAL,HLA-…	6.35651e-09	59.8593	5.08521e-08	REACTOME_INTEGRIN_CELL_SURFACE_INTERACTIONS (FDR = 2.42 e-45) (top term) GO_REGULATION_OF_IMMUNE_SYSTEM_PROCESS (FDR = 4.36 e-26) KEGG_ASTHMA (FDR = 5.1 e-20)	Immune Response, Integrin Cell Surface Interactions
2	42	57	0.0662021	3	16_31133100_G_A_b37	KAT8,PRSS36,ZNF764	MAN1A2,WNT7A,WIF1,DKK2,DHDDS,MAN2A2,PRSS36,FZD5,MGAT1,MAN1A1,GRHL1,HIST1H2BJ,WNT5B,LRP5,ZNF764,PORCN,FZD6,WNT1,WNT6,WNT7B,MAN1B1,GPC3,FZD9,LOX,GRHL3,DKK1,WNT4,MAN1C1,FZD8,SMAD9,NPC1,KAT8,LRP6,SFRP2,RYK,LMO4,KREMEN1,SFRP1,WNT2,GRHL2,NPC2	5.16492e-05	51.3365	0.000206597	PID_WNT_SIGNALING_PATHWAY (FDR = 1.12 e-31) (top term) GO_MIDBRAIN_DOPAMINERGIC_NEURON_DIFFERENTIATION (FDR = 9.46 e-15) GO_NEUROGENESIS (FDR =6.52 e-11)	WNT Signaling Pathway, Dopaminergic Neuron Differferentiation
3	177	723	0.0464176	4	7_99932049_C_T_b37	PILRB,STAG3,PILRA,STAG3L5P	SYK,SEC14L2,IGF1R,MARCH8,IFITM1,IFNGR2,FGR,LIF,IL13RA2,FCER1G,CBLC,MCAM,FRS2,PRLR,PTPN1,PILRA,IL2RG,SH2B1,HCLS1,NTRK1,CSF3R,STAM,CKAP4,SH2B2,IFNGR1,PTPN2,CD79B,JAK1,CSK,STAG3,MPL,IL6ST,FCGR1A,PIK3R2,TNS3,FLT3,GRB10,AMY2A,IFNA2,ERAS,TIE1,NTRK2,YES1,SH2D1B,IL7,PTPRJ,PTPRB,ANGPT2,CSF1,CSF2RA,IL7R,IFNW1,CISH,PTPN18,EGF,HES5,SAMSN1,MAEA,SH2D3C,JAK3,CD38,LIFR,PTPN21,PTPRK,BRI3BP,THPO,INSR,ABL2,FRS3,IL1…	0.000228064	16.2528	0.00060817	REACTOME_CYTOKINE_SIGNALING_IN_IMMUNE_SYSTEM (FDR = 4.46 e-73) (top term) KEGG_JAK_STAT_SIGNALING_PATHWAY (FDR = 1.08 e-69) GO_REGULATION_OF_IMMUNE_RESPONSE (FDR = 8.53 e-51)	Immune Response, JAK/STAT Signaling Pathway
4	52	62	0.0467572	2	4_11024682_G_C_b37,19_51727962_C_A_b37	SLC2A9,ZNF836	HS3ST3A1,TMEM39B,B3GAT2,HS3ST4,B3GAT1,MYBPC2,TPK1,TAS1R3,AMIGO1,YIF1A,TRMT6,NAGS,UTS2R,LY86,MARCO,UPRT,CHST12,DYNC2H1,YIPF5,P2RX1,CD180,TAS1R1,SCGB3A1,HS3ST5,SLC2A9,CHST3,HS3ST1,MYBPH,CHST7,CHPF,AMIGO2,ZNF836,DYNC2LI1,PYROXD1,HS3ST2,HS3ST3B1,S100A16,CHST13,S100A14,P2RX2,CHST11,CHSY1,THTPA,UPK2,TRMT61A,CSGALNACT1,UTS2B,UPK1A,B3GALT6,CHST14	0.00373269	25.0988	0.00746537	GO_PROTEOGLYCAN_BIOSYNTHETIC_PROCESS (FDR = 5.78 e-34) (top term) REACTOME_GLYCOSAMINOGLYCAN_METABOLISM (FDR = 4.04 e-29) GO_GOLGI_APPARATUS (FDR = 8.1 e-14)	ER/Golgi Trafficking, Glycosaminoglycans metabolism
5	23	14	0.055336	1	15_59022615_T_C_b37	FAM63B	RLN2,ERGIC3,ERGIC1,POMT1,RLN1,PIGF,PIGX,PIGM,SCUBE3,PIGO,SCUBE1,RXFP1,GFRA3,FAM63B,CBLN2,POMT2,ARTN,CBLN1,SCUBE2,CBLN4,PIGG,CBLN3	0.0399617	27.0076	0.0639387	REACTOME_SYNTHESIS_OF_GLYCOSYLPHOSPHATIDYLINOSITOL_GPI (FDR = 5.23 e-9) (top term) GO_GPI_ANCHOR_BIOSYNTHETIC_PROCESS (FDR = 3.44 e-8) GO_PHOSPHOLIPID_BIOSYNTHETIC_PROCESS (FDR = 1.54 e-4)	GPI-anchor Biosynthesis, ER/Golgi trafficking, Membrane Lipid Biosysthesis
6	31	63	0.135484	1	15_63569902_C_T_b37	APH1B	APLP2,TNFRSF21,PSENEN,DNER,APH1A,ICAM5,APH1B,PSEN2,PLXDC2,METTL2B,TMED10,DAB2,LAMP1,SUMF1,MTCH1,APBB1,APBB3,SLC16A4,NCSTN,BSG,SLC16A3,TMED2,PSEN1,KCNIP3,APP,APBA3,VASN,METTL2A,APBB2,YME1L1	0.0535032	19.7907	0.0713376	GO_NOTCH_RECEPTOR_PROCESSING (FDR = 1.65 e-16) (top term) GO_AMYLOID_PRECURSOR_PROTEIN_CATABOLIC_PROCESS (FDR = 1.93 e-12) GO_APOPTOTIC_PROCESS (FDR = 2.41 e-9) KEGG_ALZHEIMERS_DISEASE (FDR = 1.99 e-8)	Notch Receptor Process, Amyloid Beta Formation, Alzheimers Disease
7	41	43	0.052439	1	20_54998544_A_G_b37	CSTF1	SND1,ZNF195,ZNF350,PPARGC1B,ZNF584,ZSCAN1,PCBD2,ZNF407,HOPX,CEBPZ,PCBD1,ZNF513,PAPOLG,ZNF23,ZNF200,ANKRD55,LZTR1,BRCA1,DIP2C,ZKSCAN5,MIS18BP1,ZNF567,TYSND1,KLF13,JOSD2,L3MBTL3,CSTF3,XPC,TBX2,XIST,INSM2,CCNT1,ANKRD53,CSTF1,ZBTB9,ZZZ3,WNT2B,ZNF714,FANK1,TFF3	0.0701757	14.8292	0.0802008	GO_DNA_BINDING_TRANSCRIPTION_FACTOR_ACTIVITY (FDR = 3.19 e-10) (top term)	DNA/RNA Process
8	161	228	0.0177019	1	1_207692049_A_G_b37	CR1	ZFYVE9,PIR,RRBP1,ZNF423,THAP5,NR4A2,SOX13,UBA1,FOXO3,NOMO1,INSIG2,MKS1,ST6GALNAC2,ZNF273,PRDM4,EMX1,FOXG1,ANP32E,ZNF418,TGIF1,ZDHHC4,DNAJC7,CCDC186,PEX1,SKIL,RANBP6,SMAD4,RNPEP,FOXH1,SOX7,ZNF519,ABLIM2,ZNF557,ZNF41,PAX8,SREBF2,ZNF18,ARL5B,DNAJC10,C10orf54,HEYL,USB1,ZBTB40,CLU,FAM129B,ZNF83,PAK1,TENM3,CLEC4G,MTMR10,GFM2,ZBED5,CBFB,FOXO1,EBF2,TRIP12,PRSS8,DLX1,RANBP9,VPS8,PML,KLHL2,TGIF2,NIT1,PIP4K…	0.249736	3.66562	0.249736	GO_DNA_BINDING_TRANSCRIPTION_FACTOR_ACTIVITY (FDR = 2.82 e-25) (top term) GO_NEGATIVE_REGULATION_OF_RNA_BIOSYTHETIC_PROCESS (FDR = 2.34 e-16)	DNA/RNA Process
